# Supplementary material for: ﻿Commelinadanxiaensis (Commelinaceae), a new species from Guangdong, China
Source: PhytoKeys. 2023 Jan 13;218:117–26. doi: 10.3897/phytokeys.218.91199 (PMC9860505; doi:10.3897/phytokeys.218.91199)
Supplement: XML Treatment for Commelina danxiaensis [file phytokeys.218.91199-treatment1.xml]

<!DOCTYPE tp:taxon-treatment
  PUBLIC "-//TaxonX//DTD Taxonomic Treatment Publishing DTD v0 20100105//EN" "tax-treatment-NSO.dtd">
<tp:taxon-treatment xmlns:tp="http://www.plazi.org/taxpub"><tp:treatment-meta><kwd-group><label>Taxon classification</label><kwd>
                <named-content content-type="kingdom">Plantae</named-content>
              </kwd><kwd>
                <named-content content-type="order">Commelinales</named-content>
              </kwd><kwd>
                <named-content content-type="family">Commelinaceae</named-content>
              </kwd></kwd-group><mixed-citation publication-type="journal"><person-group><name><surname>Wang</surname><given-names>Long-Yuan</given-names></name><name><surname>Zhao</surname><given-names>Wan-Yi</given-names></name><name><surname>Chen</surname><given-names>Zai-Xiong</given-names></name><name><surname>Huang</surname><given-names>Wei-Cheng</given-names></name><name><surname>Ding</surname><given-names>Ming-Yan</given-names></name><name><surname>Luo</surname><given-names>Jin-Chu</given-names></name><name><surname>Liao</surname><given-names>Wen-Bo</given-names></name><name><surname>Guo</surname><given-names>Wei</given-names></name><name><surname>Fan</surname><given-names>Qiang</given-names></name></person-group><article-title>﻿<italic><tp:taxon-name><tp:taxon-name-part taxon-name-part-type="genus" reg="Commelina">Commelina</tp:taxon-name-part><tp:taxon-name-part taxon-name-part-type="species" reg="danxiaensis">danxiaensis</tp:taxon-name-part></tp:taxon-name></italic> (<tp:taxon-name><tp:taxon-name-part taxon-name-part-type="family">Commelinaceae</tp:taxon-name-part></tp:taxon-name>), a new species from Guangdong, China</article-title><source>PhytoKeys</source><day>13</day><month>01</month><year>2023</year><volume>218</volume><fpage>117</fpage><lpage>126</lpage><pub-id pub-id-type="doi">10.3897/phytokeys.218.91199</pub-id></mixed-citation></tp:treatment-meta><tp:nomenclature><label>﻿</label><tp:taxon-name>
              <object-id xmlns:xlink="http://www.w3.org/1999/xlink" content-type="arpha" xlink:type="simple">1BDA1A62-7892-57D7-B50A-8B9C95A17CE7</object-id>
              <tp:taxon-name-part taxon-name-part-type="genus" reg="Commelina">Commelina</tp:taxon-name-part>
              <tp:taxon-name-part taxon-name-part-type="species" reg="danxiaensis">danxiaensis</tp:taxon-name-part>
              <object-id xmlns:xlink="http://www.w3.org/1999/xlink" content-type="ipni" xlink:type="simple">urn:lsid:ipni.org:names:77311811-1</object-id>
            </tp:taxon-name><tp:taxon-authority>Q.Fan, Long Y.Wang &amp; W.Guo</tp:taxon-authority><tp:taxon-status xmlns:xlink="http://www.w3.org/1999/xlink" xlink:type="simple">sp. nov.</tp:taxon-status><xref ref-type="fig" rid="F3">Figs 3</xref><xref ref-type="fig" rid="F4">, 4 Chinese name. 丹霞鸭跖草 [dān xiá yā zhǐ cǎo]</xref></tp:nomenclature><tp:treatment-sec sec-type="material" id="SECID0ESOAC"><title>Type.</title><p>China. Guangdong: Shaoguan City, Renhua County, Mount Danxia, <named-content xmlns:xlink="http://www.w3.org/1999/xlink" content-type="dwc:verbatimCoordinates" xlink:type="simple"><named-content content-type="geo-json" specific-use="{&#34;type&#34;:&#34;Point&#34;,&#34;coordinates&#34;:[113.756100,24.941592]}" id="NCID0E2OAC" xlink:type="simple">24°56'29.73"N, 113°45'21.96"E</named-content></named-content>, dry mountaintop, ca. 350 m elev., 23 May 2020, <italic>Q. Fan 17910</italic> (holotype: <named-content xmlns:xlink="http://www.w3.org/1999/xlink" content-type="dwc:institutional_code" xlink:title="Herbarium of Sun Yat-sen University" xlink:href="http://grbio.org/institution/zhongshan-sun-yatsen-university" xlink:type="simple">SYS</named-content>!; isotypes: <named-content xmlns:xlink="http://www.w3.org/1999/xlink" content-type="dwc:institutional_code" xlink:title="Herbarium of Sun Yat-sen University" xlink:href="http://grbio.org/institution/zhongshan-sun-yatsen-university" xlink:type="simple">SYS</named-content>!, IBSC!).</p><fig id="F3" position="float" orientation="portrait"><object-id xmlns:xlink="http://www.w3.org/1999/xlink" content-type="doi" xlink:type="simple">10.3897/phytokeys.218.91199.figure3</object-id><object-id xmlns:xlink="http://www.w3.org/1999/xlink" content-type="arpha" xlink:type="simple">F3990DA3-1716-574B-A635-23D55B163BF5</object-id><label>Figure 3.</label><caption><p><italic><tp:taxon-name><tp:taxon-name-part taxon-name-part-type="genus" reg="Commelina">Commelina</tp:taxon-name-part><tp:taxon-name-part taxon-name-part-type="species" reg="danxiaensis">danxiaensis</tp:taxon-name-part></tp:taxon-name></italic> sp. nov. <bold>A</bold> habitat <bold>B</bold> involucral bract <bold>C</bold> inflorescence <bold>D</bold> flower <bold>E</bold> fertile, sterile stamens and pistil <bold>F</bold> fruit in transverse section <bold>G</bold> seed.</p></caption><graphic xmlns:xlink="http://www.w3.org/1999/xlink" xlink:href="phytokeys-218-117_article-91199__-g003.jpg" position="float" orientation="portrait" xlink:type="simple" id="oo_794736.jpg"><uri content-type="original_file" xlink:type="simple">https://binary.pensoft.net/fig/794736</uri></graphic></fig></tp:treatment-sec><tp:treatment-sec sec-type="diagnosis" id="SECID0ERAAE"><title>Diagnosis.</title><p><italic><tp:taxon-name><tp:taxon-name-part taxon-name-part-type="genus" reg="Commelina">Commelina</tp:taxon-name-part><tp:taxon-name-part taxon-name-part-type="species" reg="danxiaensis">danxiaensis</tp:taxon-name-part></tp:taxon-name></italic> is morphologically similar to <italic><tp:taxon-name><tp:taxon-name-part taxon-name-part-type="genus" reg="Commelina">C.</tp:taxon-name-part><tp:taxon-name-part taxon-name-part-type="species" reg="communis">communis</tp:taxon-name-part></tp:taxon-name></italic> due to their diffuse stems, lanceolate leaf-blades and approximate floral forms. However, it differs in its ascending stems (Fig. <xref ref-type="fig" rid="F4">4B</xref>), tomentose leaf-blades and sheaths (Fig. <xref ref-type="fig" rid="F4">4C–F</xref>), and sky-blue lateral petals with a white basal third (Fig. <xref ref-type="fig" rid="F4">4G</xref>).</p><fig id="F4" position="float" orientation="portrait"><object-id xmlns:xlink="http://www.w3.org/1999/xlink" content-type="doi" xlink:type="simple">10.3897/phytokeys.218.91199.figure4</object-id><object-id xmlns:xlink="http://www.w3.org/1999/xlink" content-type="arpha" xlink:type="simple">0C51E7B3-2575-5056-901C-A65127BEB5D6</object-id><label>Figure 4.</label><caption><p><italic><tp:taxon-name><tp:taxon-name-part taxon-name-part-type="genus" reg="Commelina">Commelina</tp:taxon-name-part><tp:taxon-name-part taxon-name-part-type="species" reg="danxiaensis">danxiaensis</tp:taxon-name-part></tp:taxon-name></italic> sp. nov. <bold>A</bold> habitat, growing on top of the Danxia landform <bold>B</bold> habit, plants ascending <bold>C–E</bold> leaf-blade, lanceolate to ovate-lanceolate <bold>F</bold> leaf-sheaths, with pubescence <bold>G–H</bold> flower <bold>I</bold> inflorescence <bold>J</bold> spathe <bold>K</bold> fruit in transverse section, 2 seeds per valve <bold>L</bold> seed. Scale bars: 1 cm (<bold>D, E, G, I, J</bold>); 3 mm (<bold>K, L</bold>).</p></caption><graphic xmlns:xlink="http://www.w3.org/1999/xlink" xlink:href="phytokeys-218-117_article-91199__-g004.jpg" position="float" orientation="portrait" xlink:type="simple" id="oo_794737.jpg"><uri content-type="original_file" xlink:type="simple">https://binary.pensoft.net/fig/794737</uri></graphic></fig></tp:treatment-sec><tp:treatment-sec sec-type="description" id="SECID0EHDAE"><title>Description.</title><p><bold><italic>Herbs</italic></bold> over 30 cm tall, annual. <bold><italic>Roots</italic></bold> thin, fibrous. <bold><italic>Stems</italic></bold> ascending, many-branched; young shoots tomentose, becoming glabrous when old, hairs hyaline. <bold><italic>Leaves</italic></bold> spirally-alternate, evenly distributed along the stems; sheaths tomentose, hairs hyaline, margin ciliate, hairs setose, white; blades 3–9 × 1.5–2.0 cm, lanceolate to ovate-lanceolate, tomentose on both sides, evently, hairs hyaline, base obtuse, margin glabrous, green to light-purple,, apex lanceolate. <bold><italic>Inflorescences</italic></bold> leaf-opposite, restricted to the apex of the stems; peduncle 1.5–4.0 cm long, tomentose, hairs hyaline; spathe 1.2–2.5 × 1.0–2.2 cm, cordate, 6–8 veined, adaxially tomentose, long pilose hairs sometimes along the veins, hairs hyaline, abaxially glabrous, base cordate, free, margin green, apex acute; upper cincinnus developed, 1-flowered, flower staminate, peduncle ca. 8 mm long, exerted, sparsely tomentose to nearly glabrous, hairs hyaline; lateral cincinnus 2–3-flowered, flowers bisexual, peduncle 5–8 mm long, nearly included, tomentose to nearly glabrous, hairs hyaline. <bold><italic>Flowers</italic></bold> chasmogamous, bisexual or staminate, strongly zygomorphic; pedicels c. 3 mm long at anthesis, less than 6 mm long in fruit, reflected, nearly glabrous, hairs hyaline; sepals green, membranous, glabrous, dorsal sepal c. 5 × 2 mm, triangular-lanceolate, apex lanceolate, lateral sepals c. 5 mm × 3 mm, widely oblique-elliptic, connate for 3.6–4.2 mm, apex obtuse to round; paired petals short-clawed, claw c. 2–3 mm long, limb c. 1 cm × 1 cm, orbicular to sub-orbicular, sky-blue with a white basal third, medial petal c. 5 × 2 mm, narrowly rhombic, white, nearlly hyaline; staminodes 3, subequal, the medial slightly shorter, filaments c. 3 mm long, antherodes X-shaped, distinctly four-lobed, upper lobes c. 1/2 to the lower ones, yellow, with a dark maroon at centre; lateral stamen filaments ca. 1 cm long, curved, anthers 1.8–2.2 × 1.2–1.4 mm, elliptic; medial stamen filament ca. 5 mm long, anther 2.2–2.4 × 1.8–2.2 mm, saddle-shaped; ovary c. 1 × 1 mm, ovoid, glabrous, 2-locular, ovules 2 per locule, style c. 1.2 cm long, strongly curved at apex, stigma trilobate, white. <bold><italic>Capsule</italic></bold> c. 5 × 3 mm, ellipsoid, glabrous, equally 2-valved. <bold><italic>Seeds</italic></bold> 2 per valve, 3–4 × 2–2.5 mm, elliptic, ventrally flattened, testa brown, irregularly pitted.</p></tp:treatment-sec><tp:treatment-sec sec-type="phenology" id="SECID0EHEAE"><title>Phenology.</title><p><italic><tp:taxon-name><tp:taxon-name-part taxon-name-part-type="genus" reg="Commelina">Commelina</tp:taxon-name-part><tp:taxon-name-part taxon-name-part-type="species" reg="danxiaensis">danxiaensis</tp:taxon-name-part></tp:taxon-name></italic> flowers from April to July and fruits from June to September.</p></tp:treatment-sec><tp:treatment-sec sec-type="distribution" id="SECID0EYEAE"><title>Distribution and habitat.</title><p><italic><tp:taxon-name><tp:taxon-name-part taxon-name-part-type="genus" reg="Commelina">Commelina</tp:taxon-name-part><tp:taxon-name-part taxon-name-part-type="species" reg="danxiaensis">danxiaensis</tp:taxon-name-part></tp:taxon-name></italic> is only known from the type locality, Mount Danxia, Renhua County, Guangdong Province, China. Only two populations have been found, with several hundred individuals. It grows on dry mountaintops of the Danxia formation at elevations of 100–350 m.</p></tp:treatment-sec><tp:treatment-sec sec-type="Conservation assessment" id="SECID0EJFAE"><title>Conservation assessment.</title><p><italic><tp:taxon-name><tp:taxon-name-part taxon-name-part-type="genus" reg="Commelina">Commelina</tp:taxon-name-part><tp:taxon-name-part taxon-name-part-type="species" reg="danxiaensis">danxiaensis</tp:taxon-name-part></tp:taxon-name></italic> has only been found in Mount Danxia within an area of less than 20 km<sup>2</sup>, making it putatively ‘Vulnerable’ (<abbrev xmlns:xlink="http://www.w3.org/1999/xlink" xlink:title="Vulnerable" id="ABBRID0E3FAE" xlink:type="simple">VU</abbrev> D2) according to the guidelines of the IUCN Red List Categories and Criteria (<xref ref-type="bibr" rid="B8">IUCN 2022</xref>). However, the threat risk seems low because it is not economically valuable, and the area’s conservation is good.</p></tp:treatment-sec><tp:treatment-sec sec-type="material" id="SECID0EEGAE"><title>Additional specimens examined</title><p><bold>(<italic>paratypes</italic>).</bold> China. Guangdong: Shaoguan City, Renhua County, Mount Danxia, fl., 3 July 2020, <italic>Q. Fan 18026</italic> (<named-content xmlns:xlink="http://www.w3.org/1999/xlink" content-type="dwc:institutional_code" xlink:title="Herbarium of Sun Yat-sen University" xlink:href="http://grbio.org/institution/zhongshan-sun-yatsen-university" xlink:type="simple">SYS</named-content>); loc. cit., fr., 29 August 2020, <italic>Q. Fan 18231</italic> (<named-content xmlns:xlink="http://www.w3.org/1999/xlink" content-type="dwc:institutional_code" xlink:title="Herbarium of Sun Yat-sen University" xlink:href="http://grbio.org/institution/zhongshan-sun-yatsen-university" xlink:type="simple">SYS</named-content>); loc. cit., fr., 29 August 2020, <italic>Q. Fan 18232</italic> (<named-content xmlns:xlink="http://www.w3.org/1999/xlink" content-type="dwc:institutional_code" xlink:title="Herbarium of Sun Yat-sen University" xlink:href="http://grbio.org/institution/zhongshan-sun-yatsen-university" xlink:type="simple">SYS</named-content>).</p></tp:treatment-sec><tp:treatment-sec sec-type="discussion" id="SECID0EBHAE"><title>Discussion.</title><p>The new species <italic><tp:taxon-name><tp:taxon-name-part taxon-name-part-type="genus" reg="Commelina">Commelina</tp:taxon-name-part><tp:taxon-name-part taxon-name-part-type="species" reg="danxiaensis">danxiaensis</tp:taxon-name-part></tp:taxon-name></italic> is similar to <italic><tp:taxon-name><tp:taxon-name-part taxon-name-part-type="genus" reg="Commelina">C.</tp:taxon-name-part><tp:taxon-name-part taxon-name-part-type="species" reg="communis">communis</tp:taxon-name-part></tp:taxon-name></italic> and <italic><tp:taxon-name><tp:taxon-name-part taxon-name-part-type="genus" reg="Commelina">C.</tp:taxon-name-part><tp:taxon-name-part taxon-name-part-type="species" reg="diffusa">diffusa</tp:taxon-name-part></tp:taxon-name></italic> in some of its morphological characters, such as lanceolate leaf-blades, cordate spathes free at base, and blue paired petals. Morphological comparisons among them have been listed in Table <xref ref-type="table" rid="T1">1</xref>.</p><table-wrap id="T1" position="float" orientation="portrait"><label>Table 1.</label><caption><p>Morphological comparison amongst <italic><tp:taxon-name><tp:taxon-name-part taxon-name-part-type="genus" reg="Commelina">Commelina</tp:taxon-name-part><tp:taxon-name-part taxon-name-part-type="species" reg="danxiaensis">danxiaensis</tp:taxon-name-part></tp:taxon-name></italic>, <italic><tp:taxon-name><tp:taxon-name-part taxon-name-part-type="genus" reg="Commelina">C.</tp:taxon-name-part><tp:taxon-name-part taxon-name-part-type="species" reg="communis">communis</tp:taxon-name-part></tp:taxon-name></italic>, <italic><tp:taxon-name><tp:taxon-name-part taxon-name-part-type="genus" reg="Commelina">C.</tp:taxon-name-part><tp:taxon-name-part taxon-name-part-type="species" reg="diffusa">diffusa</tp:taxon-name-part></tp:taxon-name></italic> and <italic><tp:taxon-name><tp:taxon-name-part taxon-name-part-type="genus" reg="Commelina">C.</tp:taxon-name-part><tp:taxon-name-part taxon-name-part-type="species" reg="bicolor">bicolor</tp:taxon-name-part></tp:taxon-name></italic> D.Q. Wang &amp; M.E. Cheng.</p></caption><table id="TID0EPZAE" rules="all"><tbody><tr><th rowspan="1" colspan="1">Character</th><th rowspan="1" colspan="1">
                      <italic>
                        <tp:taxon-name><tp:taxon-name-part taxon-name-part-type="genus" reg="Commelina">C.</tp:taxon-name-part><tp:taxon-name-part taxon-name-part-type="species" reg="danxiaensis">danxiaensis</tp:taxon-name-part></tp:taxon-name>
                      </italic>
                    </th><th rowspan="1" colspan="1">
                      <italic>
                        <tp:taxon-name><tp:taxon-name-part taxon-name-part-type="genus" reg="Commelina">C.</tp:taxon-name-part><tp:taxon-name-part taxon-name-part-type="species" reg="communis">communis</tp:taxon-name-part></tp:taxon-name>
                      </italic>
                    </th><th rowspan="1" colspan="1">
                      <italic>
                        <tp:taxon-name><tp:taxon-name-part taxon-name-part-type="genus" reg="Commelina">C.</tp:taxon-name-part><tp:taxon-name-part taxon-name-part-type="species" reg="diffusa">diffusa</tp:taxon-name-part></tp:taxon-name>
                      </italic>
                    </th><th rowspan="1" colspan="1"><italic><tp:taxon-name><tp:taxon-name-part taxon-name-part-type="genus" reg="Commelina">C.</tp:taxon-name-part><tp:taxon-name-part taxon-name-part-type="species" reg="bicolor">bicolor</tp:taxon-name-part></tp:taxon-name></italic> D.Q. Wang &amp; M.E. Cheng</th></tr><tr><td rowspan="1" colspan="1">Stem</td><td rowspan="1" colspan="1">ascending</td><td rowspan="1" colspan="1">creeping</td><td rowspan="1" colspan="1">creeping</td><td rowspan="1" colspan="1">unknown</td></tr><tr><td rowspan="1" colspan="1">Phyllotaxy</td><td rowspan="1" colspan="1">spirally-alternate</td><td rowspan="1" colspan="1">distichously-alternate</td><td rowspan="1" colspan="1">distichously-alternate</td><td rowspan="1" colspan="1">unknown</td></tr><tr><td rowspan="1" colspan="1">Leaf-blades</td><td rowspan="1" colspan="1">tomentose</td><td rowspan="1" colspan="1">glabrous</td><td rowspan="1" colspan="1">glabrous or hispid</td><td rowspan="1" colspan="1">unknown</td></tr><tr><td rowspan="1" colspan="1">Leaf-sheaths</td><td rowspan="1" colspan="1">tomentose</td><td rowspan="1" colspan="1">glabrous</td><td rowspan="1" colspan="1">hispid or hispid-ciliate</td><td rowspan="1" colspan="1">glabrous</td></tr><tr><td rowspan="1" colspan="1">Flower size</td><td rowspan="1" colspan="1">2.5 × 2 cm</td><td rowspan="1" colspan="1">2 × 1.5 cm</td><td rowspan="1" colspan="1">2 × 1.5 cm</td><td rowspan="1" colspan="1">unknown</td></tr><tr><td rowspan="1" colspan="1">Lateral sepals connation</td><td rowspan="1" colspan="1">connate</td><td rowspan="1" colspan="1">connate</td><td rowspan="1" colspan="1">free</td><td rowspan="1" colspan="1">unknown</td></tr><tr><td rowspan="1" colspan="1">Lateral petals colour</td><td rowspan="1" colspan="1">sky blue, basal third white</td><td rowspan="1" colspan="1">dark blue, sometimes lilac or white</td><td rowspan="1" colspan="1">light blue, sometimes lilac</td><td rowspan="1" colspan="1">upper most part deep-blue, basal part with claws (3 mm long) white</td></tr><tr><td rowspan="1" colspan="1">Medial petal colour</td><td rowspan="1" colspan="1">white</td><td rowspan="1" colspan="1">white</td><td rowspan="1" colspan="1">light blue</td><td rowspan="1" colspan="1">white</td></tr><tr><td rowspan="1" colspan="1">Medial petal claw</td><td rowspan="1" colspan="1">absent</td><td rowspan="1" colspan="1">absent</td><td rowspan="1" colspan="1">present</td><td rowspan="1" colspan="1">absent</td></tr><tr><td rowspan="1" colspan="1">Medial petal shape</td><td rowspan="1" colspan="1">narrowly rhombic</td><td rowspan="1" colspan="1">obtrullate</td><td rowspan="1" colspan="1">rhombic</td><td rowspan="1" colspan="1">oribicular-ovata or broadly ovata</td></tr><tr><td rowspan="1" colspan="1">Medial staminode development</td><td rowspan="1" colspan="1">developed</td><td rowspan="1" colspan="1">developed</td><td rowspan="1" colspan="1">not developed</td><td rowspan="1" colspan="1">developed</td></tr><tr><td rowspan="1" colspan="1">Stigma colour</td><td rowspan="1" colspan="1">white</td><td rowspan="1" colspan="1">white</td><td rowspan="1" colspan="1">white</td><td rowspan="1" colspan="1">unknown</td></tr><tr><td rowspan="1" colspan="1">Capsule valve number</td><td rowspan="1" colspan="1">equally 2-valved</td><td rowspan="1" colspan="1">equally 2-valved</td><td rowspan="1" colspan="1">unequally 2-valved</td><td rowspan="1" colspan="1">2-valved</td></tr><tr><td rowspan="1" colspan="1">Seed number per valve</td><td rowspan="1" colspan="1">2-seeded</td><td rowspan="1" colspan="1">2-seeded</td><td rowspan="1" colspan="1">dorsal valved 1-seeded, ventral valve 2-seeded</td><td rowspan="1" colspan="1">2-seeded</td></tr><tr><td rowspan="1" colspan="1">Seed testa ornamentation</td><td rowspan="1" colspan="1">irregularly pitted</td><td rowspan="1" colspan="1">irregularly pitted</td><td rowspan="1" colspan="1">Double-reticulate</td><td rowspan="1" colspan="1">irregularly foveolate</td></tr></tbody></table></table-wrap><p>Additionally, we found the name <italic><tp:taxon-name><tp:taxon-name-part taxon-name-part-type="genus" reg="Commelina">Commelina</tp:taxon-name-part><tp:taxon-name-part taxon-name-part-type="species" reg="bicolor">bicolor</tp:taxon-name-part></tp:taxon-name></italic> D.Q.Wang &amp; M.E.Cheng described by <xref ref-type="bibr" rid="B17">Wang et al. (2019)</xref>, which is a later homonym of <italic><tp:taxon-name><tp:taxon-name-part taxon-name-part-type="genus" reg="Commelina">C.</tp:taxon-name-part><tp:taxon-name-part taxon-name-part-type="species" reg="bicolor">bicolor</tp:taxon-name-part></tp:taxon-name></italic> Poepp. ex <xref ref-type="bibr" rid="B9">Kunth (1843)</xref>. Therefore, it is illegitimate under Art. 53.1 of ICN (<xref ref-type="bibr" rid="B16">Turland et al. 2018</xref>). This species is documented in Anhui and Hubei Provinces, and the type specimen (<italic>D.Q. Wang, Y.Y. Lu &amp; L. Zhang W1406291</italic>, PE) was collected at Daqian Shan of Feixi County in Anhui Province (<xref ref-type="bibr" rid="B17">Wang et al. 2019</xref>). We previously believed the unknown species of <italic><tp:taxon-name><tp:taxon-name-part taxon-name-part-type="genus" reg="Commelina">Commelina</tp:taxon-name-part></tp:taxon-name></italic> in Mount Danxia to be conspecific with <italic><tp:taxon-name><tp:taxon-name-part taxon-name-part-type="genus" reg="Commelina">C.</tp:taxon-name-part><tp:taxon-name-part taxon-name-part-type="species" reg="bicolor">bicolor</tp:taxon-name-part></tp:taxon-name></italic> due to its similar morphological and ecological characteristics and treated it as a new distribution record for the Guangdong flora (<xref ref-type="bibr" rid="B1">Dai et al. 2021</xref>). However, we have been unable to check the type material at PE, where the authors stated the holotype specimen was deposited, to confirm the plant’s identity and the name’s application. We carried out fieldwork at Daqian Shan but were unable to find any individuals of this species. Hence, treatment has not been made for this species at the moment. It is planned that a further study will be carried out in the future.</p><p>Up to the present time, four species of <italic><tp:taxon-name><tp:taxon-name-part taxon-name-part-type="genus" reg="Commelina">Commelina</tp:taxon-name-part></tp:taxon-name></italic> have been documented in Danxiashan National Nature Reserve, including the new species <italic><tp:taxon-name><tp:taxon-name-part taxon-name-part-type="genus" reg="Commelina">Commelina</tp:taxon-name-part><tp:taxon-name-part taxon-name-part-type="species" reg="danxiaensis">danxiaensis</tp:taxon-name-part></tp:taxon-name></italic>. In order to facilitate identification, we here provide a key and checklist for the <italic><tp:taxon-name><tp:taxon-name-part taxon-name-part-type="genus" reg="Commelina">Commelina</tp:taxon-name-part></tp:taxon-name></italic> species in Mount Danxia.</p></tp:treatment-sec><ref-list><ref id="B8"><mixed-citation xmlns:xlink="http://www.w3.org/1999/xlink" xlink:type="simple">IUCN (<year>2022</year>) Guidelines for using the IUCN Red List Categories and Criteria. Version 14. Prepared by the Standards and Petitions Subcommittee of the IUCN Species Survival Commission. <ext-link xlink:type="simple" ext-link-type="uri" xlink:href="https://nc.iucnredlist.org/redlist/content/attachment_files/RedListGuidelines.pdf">https://nc.iucnredlist.org/redlist/content/attachment_files/RedListGuidelines.pdf</ext-link> [Accessed 14 June 2022]</mixed-citation></ref><ref id="B17"><mixed-citation xmlns:xlink="http://www.w3.org/1999/xlink" xlink:type="simple"><person-group><name name-style="western"><surname>Wang</surname><given-names>DQ</given-names></name><name name-style="western"><surname>Qing</surname><given-names>Z</given-names></name><name name-style="western"><surname>Xie</surname><given-names>J</given-names></name><name name-style="western"><surname>Cheng</surname><given-names>ME</given-names></name><name name-style="western"><surname>Zhang</surname><given-names>L</given-names></name></person-group> (<year>2019</year>) <article-title>Four new species of flowering plants from Anhui.</article-title><source>Journal of West Anhui University</source><volume>35</volume>(<issue>5</issue>): <fpage>67</fpage>–<lpage>73</lpage>.</mixed-citation></ref><ref id="B9"><mixed-citation xmlns:xlink="http://www.w3.org/1999/xlink" xlink:type="simple"><person-group><name name-style="western"><surname>Kunth</surname><given-names>K</given-names></name></person-group> (<year>1843</year>) Enumeratio Plantarum Omnium Hucusque Cognitarum 4: 89.</mixed-citation></ref><ref id="B16"><mixed-citation xmlns:xlink="http://www.w3.org/1999/xlink" xlink:type="simple"><person-group><name name-style="western"><surname>Turland</surname><given-names>NJ</given-names></name><name name-style="western"><surname>Wiersema</surname><given-names>JH</given-names></name><name name-style="western"><surname>Barrie</surname><given-names>FR</given-names></name><name name-style="western"><surname>Greuter</surname><given-names>W</given-names></name><name name-style="western"><surname>Hawksworth</surname><given-names>DL</given-names></name><name name-style="western"><surname>Herendeen</surname><given-names>PS</given-names></name><name name-style="western"><surname>Knapp</surname><given-names>S</given-names></name><name name-style="western"><surname>Kusber</surname><given-names>WH</given-names></name><name name-style="western"><surname>Li</surname><given-names>D-Z</given-names></name><name name-style="western"><surname>Marhold</surname><given-names>K</given-names></name><name name-style="western"><surname>May</surname><given-names>TW</given-names></name><name name-style="western"><surname>McNeill</surname><given-names>J</given-names></name><name name-style="western"><surname>Monro</surname><given-names>AM</given-names></name><name name-style="western"><surname>Prado</surname><given-names>J</given-names></name><name name-style="western"><surname>Price</surname><given-names>MJ</given-names></name><name name-style="western"><surname>Smith</surname><given-names>GF [Eds]</given-names></name></person-group> (<year>2018</year>) International Code of Nomenclature for algae, fungi and plants (Shenzhen Code) adopted by the Nineteenth International Botanical Congress Shenzhen, China, July 2017. Regnum Vegetabile 159. Koeltz Botanical Books, Glashütten. <ext-link xlink:type="simple" ext-link-type="doi" xlink:href="10.12705/Code.2018">https://doi.org/10.12705/Code.2018</ext-link></mixed-citation></ref><ref id="B1"><mixed-citation xmlns:xlink="http://www.w3.org/1999/xlink" xlink:type="simple"><person-group><name name-style="western"><surname>Dai</surname><given-names>JM</given-names></name><name name-style="western"><surname>Huang</surname><given-names>YS</given-names></name><name name-style="western"><surname>Sun</surname><given-names>YY</given-names></name><name name-style="western"><surname>Guo</surname><given-names>JQ</given-names></name><name name-style="western"><surname>Chen</surname><given-names>ZX</given-names></name><name name-style="western"><surname>Liao</surname><given-names>WB</given-names></name><name name-style="western"><surname>Fan</surname><given-names>Q</given-names></name></person-group> (<year>2021</year>) <article-title>New records of plants from Guangdong Province II.</article-title><source>Subtropical Plant Science</source><volume>50</volume>(<issue>6</issue>): <fpage>495</fpage>–<lpage>499</lpage>.</mixed-citation></ref></ref-list></tp:taxon-treatment>
